# Supplementary material for: Insights from Real-World Evidence on the Use of Inhalers in Clinical Practice
Source: J Clin Med. 2025 Feb 12;14(4):1217. doi: 10.3390/jcm14041217 (PMC11856687; doi:10.3390/jcm14041217)
Supplement: Supplementary file 1 [file jcm-14-01217-s001.zip]

Archive with 1 entries (1 files):
- jcm-3399641-supplementary.pdf
